# Supplementary material for: Dairy Consumption and Risk of Metabolic Syndrome: Results from Korean Population and Meta-Analysis
Source: Nutrients. 2021 May 8;13(5):1574. doi: 10.3390/nu13051574 (PMC8151357; doi:10.3390/nu13051574)
Supplement: Supplementary file 1 [file nutrients-13-01574-s001.zip]

Archive with 1 entries (1 files):
- nutrients-1191646-supplementary.pdf
